# Supplementary material for: Association of simple renal cysts and chronic kidney disease with large abdominal aortic aneurysm
Source: BMC Nephrol. 2020 May 29;21:201. doi: 10.1186/s12882-020-01841-6 (PMC7257207; doi:10.1186/s12882-020-01841-6)
Supplement: Supplementary file 1 — Additional file 1. Dataset containing all information on every patient included in the study (Excel format). [file 12882_2020_1841_MOESM1_ESM.xlsx]

## Sheet: Odzyskany_Arkusz1
PatID	Sex	group	group2	Age	BMI	BMI2	ASA	blood_group	Rh	RRsys	RRdiast	FirstDiagnosed	AAA_size_first	OP_Year	AAA_size_OP	OP_necessity	Prosthesis	AIC_Aneurysm	TAA	Poplitea_aneurysm	AII_Aneurysm	other_Aneurysms	family_history	connective_tissue_disease	family_member_AAA	Hypertension	CAD	coronary_bypass	coronary_stent	heart_attack	atrial_fibrillation	atrial_fibrillation2	arrhythmia	heart_failure	heart_failure2	Stroke	COPD	diabetes	diabetes2	elevated_fats	chronic_kidney_disease	chronic_kidney_disease2	ever_smoking	current_smoking	stopped_smoking	packyears	cancer	cancer_kind	Chemotherapy
101	1	2	0	80-90	23.6614	1	3	1	1	135	70															1	0	0	0	0	0	0	0	0	0	2	0	0	0	1	0	0	0	0		0	2	Malignes Melanom	0
102	1	2	0	80-90	26.6436	2	3			110	70															1	0	1	0	0	0	0	0	0	0	0	0	2	1	1	1	1					2	Malignes Melanom	0
103	2	2	0	70-80	24.6094	1	3	4	1	130	80															1	0	0	0	0	0	0	0	0	0	0	0	2	1	1	0	0	0	0		0	2	Malignes Melanom, Magen Ca	2
104	1	2	0	60-70	31.0477	3	2	1	1	140	90															1	0	0	0	0	0	0	0	0	0	0	0	0	0	1	0	0	1	0	17	35	2	Malignes Melanom	2
105	2	2	0	70-80	29.6665	2	3	1	1	140	75															1	1	0	1	0	1	1	0	0	0	2	1	0	0		0	0	1	0	1	50	2	Malignes Melanom	2
106	1	2	0	60-70	27.102	2	3	1	1	135	65															1	0	0	0	0	0	0	0	0	0	0	0	0	0	0	0	0	1	1	0	40	2	Malignes Melanom	0
107	1	2	0	70-80	25.3086	2	3	2	1	120	90															1	1	0	1	0	0	0	0	0	0	0	1	3	1	0	0	0	0	0		0	1	Malignes Melanom, Malignes Non-Hodgkin-Lymphom, In situ Plattenepithelkarzinom	2
108	1	2	0	70-80	24.2803	1	3			160	95															1	1	1	0	1	0	0	0	0	0	0	0	0	0	0	0	0	0	0		0	2	Malignes Melanom, Basallzellkarzinom, Morbus Bowen
109	2	2	0	70-80	26.2188	2	3	4	0	90	60															1	1	0	1	1	0	0	0	0	0	0	1	0	0	0	0	0	1				2	B-Zell Non-Hodgkin-Lymphom, Z.n. Nicht-kleinzelligem Bronchialkarzinom, Z.n. Mamma-Karzinom 1980	0
110	1	2	0	60-70	31.1419	3	3			150	85															1	1	0	1	1	0	0	0	0	0	0	0	3	1	1	0	0	1	0	11	60	2	Malignes Melanom	1
111	2	2	0	70-80	20.4152	1	3			115	60															0	0	0	0	0	0	0	0	0	0	0	0	0	0	0	0	0	0	0	0	0	2	Malignes Melanom	2
112	1	2	0	80-90	26.1224	2	3			160	80															1	0	0	0	0	0	0	0	0	0	0	0	0	0	0	0	0	0	0	0	0	2	Malignes Melanom	0
113	1	2	0	50-60	26.5668	2	2	1	0	140	70															0	0	0	0	0	0	0	0	0	0	0	0	0	0	0	0	0	1	0	11	25	1	Malignes Melanom	0
114	1	1	0	50-60	20.8117	1	2	1	0	120	80															0	0	0	0	0	0	0	0	0	0	0	0	0	0	0	0	0	0	0			0	-	0
115	1	2	0	60-70	23.6614	1	3			130	70															0	0	0	0	0	0	0	0	0	0	0	0	0	0	0	0	0	0	0	0	0	2	Malignes Melanom	2
116	2	2	0	50-60	22.1453	1	2																			0	0	0	0	0	0	0	0	0	0	0	0	0	0	0	0	0	0	0		0	2	Malignes Melanom	0
117	1	2	0	70-80	29.8028	2	3			120	70															1	1	0	1	1	0	0	0	0	0	0	0	0	0	0	0	0	1	0	2	30	2	Malignes Melanom	0
118	1	1	0	50-60	19.6052	0	2	4	0	117	106															0	0	0	0	0	0	0	0	0	0	0	0	0	0	0	0	0	1	1	0	40	0	-	0
119	1	2	0	60-70	28.3951	2	3			130	85															0	0	0	0	0	0	0	0	0	0	0	0	0	0	0	0	0					2	Malignes Melanom
120	1	2	0	70-80	23.6713	1	3			150	90															1	0	0	0	0	1	1	0	0	0	0	1	0	0	0	2	1					2	Malignes Melanom	0
121	1	2	0	80-90	24.7555	1	3			110	60															0	0	0	0	0	0	0	0	0	0	0	0	0	0	0	0	0	1	0	40		2	Malignes Melanom	2
122	1	2	0	70-80	26.8122	2	3			120	70															1	1	0	1	1	1	1	0	0	0	0	0	2	1	0	2	1	1	0	15		2	Malignes Melanom, Plattenepithelkarzinom, Basallzellkarzinom	0
123	2	2	0	80-90	23.6713	1	3	3	1	120	60															1	1	0	0	0	0	0	0	2	1	0	0	0	0	0	0	0	1	0	45	20	2	Malignes Melanom, Z.n. Rektumkarzinom	2
124	1	2	0	80-90	25.4028	2	3			130	80															0	0	0	0	0	0	0	0	0	0	0	0	0	0	1	0	0	0	0	0	0	2	Malignes Melanom	2
125	1	2	0	80-90	25.4581	2	3	1	1	140	70															1	0	0	0	0	0	0	0	0	0	0	0	0	0	0	0	0	1	1	0		2	Malignes Melanom	1
126	1	1	0	40-50	27.0842	2	2			120	80															0	0	0	0	0	0	0	0	0	0	0	0	0	0	0	0	0	1	1	0		0	-	0
127	2	2	0	70-80	23.5294	1	3			130	80															0	0	0	0	0	0	0	0	0	0	0	0	0	0	0	0	0					2	Malignes Melanom	1
128	1	2	0	80-90	21.4619	1	3			110	80															1	0	0	0	0	0	0	0	0	0	0	0	0	0	0	0	0	1	1	0	2	2	Malignes Melanom	2
129	1	2	0	60-70	22.2041	1	3			110	60															0	0	0	0	0	0	0	0	0	0	0	0	0	0	0	0	0	0	0		0	2	Malignes Melanom Stadium IV	0
130	1	2	0	70-80	28.9051	2	3	4	0	140	80															1	0	0	0	0	0	0	0	0	0	0	0	0	0	1	0	0	1	1	0	60	2	Malignes Melanom, Adeno-Ca der Lunge, Prostata-Ca	0
131	1	2	0	70-80	25.565	2	3	2	1	180	95															1	0	0	0	0	0	0	0	0	0	0	0	3	1	1	0	0	1	0	40		1	Malignes Melanom	1
132	1	2	0	60-70	26.8817	2	2	4	1	160	80															1	0	0	0	0	0	0	0	0	0	2	0	2	1	1	0	0	1	0	5	40	1	Malignes Melanom, NSCLC
133	1	2	0	80-90	20.2216	1	3	1	1	100	70															1	0	0	0	0	1	1	0			2	0	0	0	1	3	1	1	0	35		2	Malignes Melanom	2
134	2	2	0	70-80	24.7721	1	2	4	1	130	80															1	0	0	0	0	1	1	0	0	0	0	0	2	1	1	0	0	1	0	20		2	Malignes Melanom
135	2	2	0	70-80	23.5883	1	3	1	0	125	80															1	0	0	0	0	0	0	0	0	0	0	0	0	0	0	0	0	0	0		0	2	Malignes Melanom Z.n. Dysplasie der Gebärmutter	0
136	1	1	0	70-80	29.9967	3	2	1	1	125	70															1	0	0	0	0	0	0	0	0	0	0	0	0	0	1	0	0					0	-	0
137	1	2	0	70-80	23.7228	1	2	4	1	150	80															0	0	0	0	0	0	0	0	0	0	0	0	0	0	0	0	0					2	Malignes Melanom	0
138	1	2	0	60-70	29.9836	2	3			130	80															1	1	1	0	1	0	0	0	0	0	0	0	0	0	1	0	0	1	0	26		2	Malignes Melanom	2
139	1	2	0	70-80	24.3375	1	3	1	1	130	70															1	0	0	0	0	1	1	0	0	0	0	0	0	0	0	0	0	1	0	41	15	2	Malignes Melanom	2
140	1	2	0	60-70	37.5766	4	3			110	80															1	0	0	0	0	0	0	0	0	0	0	0	0	0	1	0	0	1	0	31		2	Malignes Melanom	2
141	2	2	0	60-70	29.0548	2	3	1	1	140	70															0	0	0	0	0	0	0	0	0	0	0	0	0	0	0	0	0	1	0	30	15	2	Malignes Melanom	0
142	1	2	0	60-70	23.5294	1	2	1	1	150	80															0	0	0	0	0	0	0	0	0	0	0	0	0	0	0	0	0	0	0		0	1	Malignes Melanom	1
143	2	2	0	70-80	29.0688	2	3	4	1	145	85															1	0	0	0	0	0	0	0	0	0	0	0	0	0	0	0	0	1	0	30	5	1	Malignes Melanom	1
144	1	2	0	70-80	24.6094	1	3			110	70															1	0	0	0	0	0	0	0	0	0	0	0	0	0	0	0	0	0	0			2	Malignes Melanom, Z.n. Aderhautmelanom	2
145	1	2	0	70-80	24.6755	1	2	1	0	140	80															1	1	0	1	1	0	0	0	0	0	0	0			1	0	0	1	0	2	30	2	Malignes Melanom	2
146	2	2	0	70-80	24.6914	1	3			110	60															0	0	0	0	0	0	0	0	0	0	0	0	0	0	0	0	0	0	0		0	2	Malignes Melanom	2
147	1	2	0	70-80	27.3437	2	3			120	70															1	1	0	0	1	0	0	0	0	0	0	0	2	1	1	0	0					2	Malignes Melanom, Z.n. Mamma-Ca	1
148	1	2	0	60-70	25.4694	2	2	2	0	120	80															1	0	0	0	0	0	0	0	0	0	0	0	0	0	0	0	0	0	0		0	2	Malignes Melanom	0
149	1	2	0	70-80	31.0204	3	2	2	1	110	60															1	0	0	0	0	1	1	1	0	0	0	0	0	0	0	0	0	1	0	30		2	malignes Melanom Z.n. Prostata-Ca 2008	0
150	1	2	0	60-70	25.2595	2	3			130	90															1	0	0	0	0	0	0	0	0	0	1	0	2	1	0	0	0	0	0		0	2	Malignes Melanom	1
151	1	2	0	70-80	29.3878	2	3			110	60															1	0	0	0	0	0	0	0	0	0	0	0	0	0	0	0	0	1	1	0	40	2	Malignes Melanom	0
152	1	1	0	70-80	22.6757	1	2	1	1	184	82															1	0	0	0	0	0	0	0	0	0	0	0	0	0	1	0	0	1	0	20	30	0	-	0
153	1	1	0	50-60	24.7051	1	1	1	1	150	80															0	0	0	0	0	0	0	0	0	0	0	0	0	0	1	0	0	1	1	0	15	0	-	0
154	1	2	0	70-80	26.1224	2	3	1	1	125	95															1	0	0	0	0	0	0	0	0	0	0	0	0	0	0	2	1	0	0		0	2	Malignes Melanom	1
155	2	2	0	70-80	26.8745	2	2	2	1	130	80															1	0	0	0	0	0	0	0	0	0	0	0	0	0	0	0	0	0	0		0	2	Malignes Melanom	0
156	1	2	0	60-70	36.035	4	3	4	1	120	70															1	0	0	0	0	0	0	0	0	0	0	0	2	1	0	0	0	1	1			2	Malignes Melanom	2
157	1	2	0	60-70	26.4381	2	3	1	1	130	80															0	0	0	0	0	0	0	0	0	0	0	0	0	0	0	0	0					1	Malignes Melanom	1
158	1	1	0	50-60	30.8642	3	1	1	1	130	80															0	0	0	0	0	0	0	0	0	0	0	0	0	0	1	0	0		0			0	-	0
159	1	2	0	80-90	30.3673	3	2	4	0	140	90															1	0	0	0	0	0	0	0	0	0	0	0	2	1	0	0	0	1	0	30		2	Malignes Melanom	2
160	1	2	0	60-70			2																			0	0	0	0	0	0	0	0	0	0	0	0	0	0	0	0	0					1	Malignes Melanom
161	1	2	0	60-70			2																			0	0	0	0	0	0	0	0	0	0	0	0	0	0	0	0	0					1	Malignes Melanom	1
162	2	2	0	70-80	27.4406	2	3	4	1	90	60															1	0	0	0	0	0	0	0	0	0	0	0	0	0	0	0	0	0	0		0	2	malignes Melanom	0
163	1	2	0	70-80	28.7037	2	2	2	1	140	80															0	0	0	0	0	0	0	0	0	0	1	0	0	0	1	0	0	0	0		0	2	malignes Melanom, Z.n. Basallzellkarzinom	2
164	1	2	0	80-90	24.677	1	3	1	1	120	75															1	0	0	0	0	1	1	0	0	0	0	0	0	0	0	0	0	0	0		0	1	Malignes Melanom	0
165	1	2	0	60-70	25.8264	2	3	2	1	120	90															1	1	1	0	1	0	0	0	0	0	0	0	0	0	1	3	1	0	0		0	2	Malignes Melanom	0
166	1	2	0	60-70	29.6296	2	3	1	1	125	75															1	1	0	1	1	0	0	0	0	0	0	0	2	1		0	0	1	1			2	malignes Melanom	2
167	1	2	0	70-80	25.4694	2	3	4	1	110	80															1	0	0	0	0	0	0	0	0	0	0	0	0	0	0	0	0	0	0		0	2	malignes Melanom	2
168	1	1	0	50-60	30.7394	3	2			135	80															0	0	0	0	0	0	0	0	0	0	0	0	0	0	1	0	0	1	0	17		0	-	0
169	2	2	0	80-90	26.7094	2	4	1	1	110	60															1	1	0	1	1	0	0	0	0	0	0	0	0	0	1	0	0	0	0		0	1	malignes Melanom	0
170	1	2	0	70-80	24.1588	1	2	4	1	140	90															1	0	0	0	0	0	0	0	2	1	0	0	0	0	0	0	0	1	1		18	2	malignes Melanom	2
171	1	2	0	80-90	22.4913	1	3	1	1	140	75															1	0	0	0	0	0	0	0	0	0	0	0			1	0	0	0	0		0	2	malignes Melanom	0
172	2	2	0	70-80	37.4219	4	3	1	1	140	70															1	0	0	0	0	0	0	0	0	0	0	0	0	0	0	0	0	1	0	35	20	2	malignes Melanom Z.n. Prostata-Ca 2007	2
173	1	2	0	70-80	26.7949	2	2	1	1	130	70															1	1	0	0	1	0	0	0	0	0	1	0	0	0	1	0	0	0	0		0	2	malignes Melanom	2
174	2	1	0	70-80	25.6896	2	2	1	1	108	55															1	0	0	0	0	0	0	0	0	0	0	0	0	0	0	0	0	1				0	-	0
175	1	2	0	60-70	24.114	1	3	1	1	130	80															0	0	0	0	0	0	0	0	0	0	0	0	0	0	0	0	0	0	0		0	2	malignes Melanom	2
176	1	2	0	70-80	29.903	2	3	4	0	140	65															1	0	0	0	0	0	0	0	0	0	0	0	0	0	0	0	0	0	0		0	2	Z.n. Uterus Ca malignes Melanom	0
177	1	1	0	60-70	23.4052	1	2	2	1	139	76															1	0	0	0	0	0	0	0	0	0	0	0	0	0	1	0	0	1			2	0	-	0
178	1	2	0	70-80	23.1481	1	3			140	80															1	1	0	1	1	2	1	1	0	0	0	0	0	0	1	0	0	0	0		0	2	malignes Melanom	0
179	1	2	0	60-70	23.3564	1	3	4	1	130	60															1	1	1	1	1	0	0	0	0	0	0	0	0	0	1	0	0	0	0		0	2	malignes Melanom	2
180	1	2	0	70-80	24.9135	1	2	1	1	140	90															1	0	0	0	0	0	0	0	0	0	0	0	0	0	0	0	0	0	0		0	2	malignes Melanom	2
181	1	2	0	60-70	26.4463	2	3	4	1	140	110															1	0	0	0	0	0	0	0	0	0	0	0	0	0	1	0	0	0	0		0	1	malignes Melanom	0
182	1	2	0	70-80	33.3333	3	3			140	90															1	1	0	1	0	1	1	0	0	0	0	0	0	0	1	2	1	0	0		0	2	malignes Melanom	1
183	1	2	0	60-70	26.2346	2	2	2	1	130	90															0	0	0	0	0	0	0	0	0	0	0	0	0	0	0	0	0	1	0	13		2	malignes Melanom Z.n. Thyreoid-Ca 2003	1
184	2	1	0	60-70	26.2507	2	2	1	1	130	80															0	0	0	0	0	0	0	0	0	0	0	0	0	0	0	0	0	0	0		0	0	-	0
185	1	2	0	70-80	36.898	4	5	2	1	105	85															1	0	0	0	0	0	0	0	0	0	0	0	2	1	1	0	0	0	0		0	2	malignes Melanom	2
186	1	2	0	70-80	26.0262	2	3			110	70															1	0	0	0	0	0	0	0	0	0	0	0	3	1	0	0	0	0	0		0	2	malignes Melanom	2
187	2	2	0	60-70	21.22	1	2	2	1	110	70															1	0	0	0	0	0	0	0	0	0	0	0	3	1	0	0	0	0	0		0	2	malignes Melanom	1
188	1	2	0	70-80	24.6914	1	3	4	1	120	60															0	0	0	0	0	0	0	0	0	0	0	0	0	0	0	0	0	0	0		0	2	malignes Melanom	2
189	1	1	0	50-60	22.7048	1	1	1	1	149	85															0	0	0	0	0	0	0	0	0	0	0	0	0	0	0	0	0	1	1	0	30	0	-	0
190	1	2	0	70-80	21.9136	1	2	4	1	140	70															1	0	0	0	0	0	0	0	0	0	0	0	0	0	0	0	0	1	1		1	2	malignes Melanom	1
191	1	2	0	70-80	25.6173	2	3			120	80															1	0	0	0	0	0	0	0	0	0	0	0	0	0	0	0	0	1	0	40		1	malignes Melanom, Prostata-Ca	1
192	2	2	0	90-100	25.8264	2	3	3	1	120	80															1	0	0	0	0	1	1	0	0	0	0	0	2	1	0	0	0	0	0		0	2	malignes Melanom	0
193	1	2	0	60-70	27.0874	2	3	1	1	110	70															1	0	0	0	0	0	0	0	0	0	2	0			1	0	0	1	0	6		2	malignes Melanom	1
194	1	2	0	70-80	25.0995	2	2	4	1	135	100															1	0	0	0	0	0	0	0	0	0	0	0	0	0	0	0	0	0	0		0	2	malignes Melanom Basallzellkarzinom Nierenzellkarzinom	0
195	1	2	0	70-80	32	3	3	4	1	180	100															1	1	0	1	0	0	0	0	0	0	0	0	0	0	1	3	1	1	0	15		2	malignes Melanom	0
196	1	2	0	60-70	23.3887	1	2	4	1	160	93															1	0	0	0	0	0	0	0	0	0	0	0	2	1	0	0	0	1	0	2	5	2	malignes Melanom, Z.n. HCC	2
197	1	2	0	60-70	26.9896	2	3	2	0	140	80															1	0	0	0	0	0	0	0	0	0	0	0	2	1	1	0	0	1	0		30	1	Z.n. malignem Melanom Z.n. Prostata-Ca Z.n. Lungen-Ca	0
198	2	1	0	60-70	19.487	0	2	4	1																	1	0	0	0	0	0	0	0	0	0	0	0	0	0	0	0	0					0	-	0
199	1	2	0	60-70	21.9713	1	3	3	1	115	70															0	0	0	0	0	0	0	0	0	0	0	0	0	0	0	0	0	1	0	0.5	50	2	malignes Melanom	0
200	1	1	0	60-70	22.1003	1	2	4	0	135	78															0	0	0	0	0	0	0	0	0	0	0	0	0	0	0	0	0		0			0	-	0
201	1	0	1	80-90	31.3146	3	3	4	1	110	70	2012	82	2012	86	1	4	0	0	0	0	0		0		1	1	1	0	0	0	0	0	2	1	0	0	0	0	0	0	0					0	-	0
202	1	0	1	80-90	30.8642	3	3	4	1	120	70	2010	45	2011	53	1	4	0	0	0	0	0		0		1	1	0	1	1	1	1	0	4	1	0	0	3	1	1	3	1		0			1	ProstataCA Resektion 2003, PlattenepithelCA G1 pT1 2012, Melanomexzision 2/12	0
203	2	0	1	70-80	23.7118	1	3	2	1	110	70	2011	37	2012	45	1	4	0	0	0	0	0		0		1	0	0	0	0	0	0	0	0	0	0	0	0	0	0	0	0	1	1	0	40	0	-	0
204	1	0	1	60-70	22.4323	1	2	1	1	170	100	2012	34	2012	34	1	4	1	0	0	0	1		0		1	1	0	0	0	0	0	0	3	1	0	0	2	1	0	2	1	1	1	0	38	0	-	0
205	2	0	1	70-80	31.6404	3	3	1	1	120	70	2006	49	2006	49	1		0	0	0	0	0				1	0	0	0	0	1	1	0	0	0	0	0	0	0	0	0	0	0	0	0	0	1	Rektumkarzinom
206	1	0	1	60-70	24.6181	1	3	4	1	130	90	2012	55	2012	55	1	2	0	0	0	0	0		0		1	1	1	0	1	0	0	0	3	1	0	1	0	0	1	2	1	1	1		60	0	-	0
207	1	0	1	60-70	31.5617	3	4	4	0			2004	36	2012	60	1	4	0	0	1	0	1		0		1	1	1	0	1	0	0	0	0	0	0	0	0	0	0	5	1	0	0			0	-	0
208	1	0	1	70-80	23.4075	1	2	3	1	110	90	2012	43	2012	43	1	4	0	0	0	0	0		0		0	1	0	0	0	0	0	0	0	0	1	0	0	0	0	0	0	1	1		28	1	Spinaliom Unterlippe, Z.n. Exzision '11	0
209	2	0	1	70-80	35.4367	4	3	2	1	140	80	2005	32	2012	60	1	4	0	0	0	0	1		0		1	1	0	0	0	1	1	1	3	1	2	0	2	1	1	0	0	1	0	49	7	0	-	0
210	1	0	1	60-70	26.7229	2	2	2	1	146	83	2012	64	2012	64	1	1	0	0	0	0	0		0		1	1	1	1	1	0	0	0	0	0	0	0	2	1	1	0	0	1	1		45	0	-	0
211	2	0	1	70-80	35.2955	4	3	4	1	130	80	2012	67	2012	67	1	1	0	1	0	0	0		0		1	1	0	1	1	1	1	0	3	1	0	1	0	0	0	3	1	1	0		19	0	-	0
212	1	0	1	70-80	24.2803	1	3	1	1	110	70	2005	48	2012	61	1	4	0	0	0	0	0		0		1	0	0	0	0	1	1	0	0	0	0	1	0	0	1	3	1	1	1		30	1	Lymphdrüsen
213	1	0	1	40-50	22.0968	1	2	1	1	120	80	2009	49	2012	61	1	4	0	0	0	0	0		0		0	0	0	0	0	0	0	0	0	0	0	0	0	0	0	0	0	1	1			1	Rektumcarzinom	1
214	1	0	1	50-60	26.6436	2	3	1	1	120	70	2009	38	2012	51	1	4	1	0	0	0	0		0		1	1	1	0	1	0	0	0	1	1	0	0	0	0	0	0	0	1	0	1	30	0	-	0
215	1	0	1	60-70	25.3086	2	3	2	1	140	80	2006	42	2012	60	1	4	0	0	0	0	0		0		1	0	0	0	0	0	0	0	0	0	0	1	0	0	0	0	0	1	0	12	100	2	NSCLC linker Unterlappen (Plattenepithelkarzinom)	1
216	2	0	1	50-60	21.4692	1	3	4	0	100	60	2011	34	2012	65	1	4	0	0	0	0	0	1	0	Mutter	0	0	0	0	0	0	0	0	0	0	0	0	0	0	0	0	0	1	1		40	0	-	0
217	1	0	1	60-70	25.7117	2	2	1	1	140	80	2004	55	2004	55	1	3	0	0	0	0	0		0		1	1	0	0	0	0	0	0	0	0	0	0	0	0	0	0	0	1	0	2	15	0	-	0
218	1	0	1	60-70	23.6614	1	3	2	1	110	60	2011	63	2012	63	1	2	1	0	0	0	0		0		1	1	1	0	1	0	0	0	1	1	0	1	0	0	1	2	1	1	1		50	0	-
219	1	0	1	80-90	29.5619	2	2	2	1	120	80	2011	50	2012	53	1	4	0	0	0	0	0		0		1	1	0	0	0	1	1	0	0	0	0	1	0	0	1	0	0	1	1		60	1	Melanom (ED 2000)
220	1	0	1	70-80			2	1	1	93	66	2006	67	2012		2	1	0	0	0	1	0		0		1	0	0	0	0	1	1	0	0	0	0		0	0	0	0	0					0	-	0
221	1	0	1	70-80	24.5351	1	3	2	1	160	80	2012	72	2012	72	1	4	0	0	0	0	0		0		1	1	0	1	0	0	0	0	0	0	0	0	0	0	0	0	0	0	0			1	12/2011: Prostatakarzinom pT2c pN0M0, Z.n. RPX mit postOP Lymphozele	0
222	1	0	1	70-80	26.9598	2	3	1	1	140	80	2011	61	2012	61	1	4	0	0	0	0	0		0		1	1	0	0	0	0	0	0	0	0	0	1	0	0	1	0	0	1	0	0.166667	60	0	-	0
223	2	0	1	70-80	30.8185	3	3	4	1			2009	55	2012	55	1	1	0	1	0	0	0		0		1	0	0	0	0	0	0	0	0	0	0	0	0	0	0	0	0	1	1		50		Lungenrundherd im CT	0
224	1	0	1	70-80	31.0953	3	2	3	1	140	90	2008	55	2012		1	4	0	0	0	0	0		0		1	0	0	0	0	0	0	0	0	0	0	0	1	1	1	0	0	1	1	0	50	0	0	0
225	1	0	1	40-50	33.4582	3	3	3	0	140	90	2012	55	2012		1	4	0	0	0	0	0		0		1	1	0	1	1	0	0	0	0	0	0	1	0	0	1	0	0	1	1	0		0	0	0
226	1	0	1	60-70	23.6713	1	3	1	1	130	80	2009	55	2012	55	1	4	0	0	0	0	0		0		1	0	0	0	0	0	0	0	2	1	0	1	0	0	0	1	1	1	0	13	80	0	0	0
227	2	0	1	80-90	32.4219	3	3	4	1	150	60		48	2012	59	1	4	0	0	0	0	0		0		1	0	0	0	0	0	0	0	0	0	0	1	1	1	1	0	0	0	0	0	0	0	0	0
228	1	0	1	60-70	23.2438	1	2	1	1	120	70	2012	100	2012	100	1	2	0	0	0	0	0		0		1	0	0	0	0	0	0	0	0	0	0	0	2	1	0	0	0	1	1	0	40	0	0	0
229	1	0	1	70-80	20.3244	1	2	4	0	140	80			2012	61	1	4	0	0	0	0	0		0		0	0	0	0	0	0	0	0	0	0	0	0	0	0	0	0	0	1	1	0	25	0	0	0
230	1	0	1	70-80	26.4236	2	3	1	0	150	65	2012	50	2012	57	1	4	0	0	0	0	0		0		0	0	0	0	0	0	0	0	0	0	0	0	0	0	0	2	1	0	0	0	0	2	Prostatakarzinom, Plattenepithelkarzinom der linken Ohrmuschel
231	1	0	1	60-70	30.3461	3	3	2	1	120	60	2012	65	2012	65	1	4	0	0	0	0	0		0		1	0	0	0	0	0	0	0	0	0	0	0	0	0	1	0	0	1	1	1	250	2	Urothelkarzinom	0
232	1	0	1	80-90	14.7011	0	5	1	1	140	80	2006	49	2008	65	2	1	0	0	0	0	0		0		1	0	0	0	0	0	0	0	0	0	0	1	0	0	1	0	0	1	0	8	60	0	-	0
233	1	0	1	70-80	32.2831	3	2	1	1	130	80	2008	70	2008	70	1	4	0	0	0	0	0		0		1	0	0	0	0	0	0	0	0	0	0	0	0	0	0	0	0	0	0			0	-	0
234	2	0	1	70-80	27.31	2	3	4	1	140	70	2006	40	2008	60	1	3	0	0	0	0	0		0		1	0	0	0	0	0	0	0	0	0	0	0	0	0	0	0	0	0	0	0	0	0	0	0
235	2	0	1	60-70	13.5208	0	3	1	1	110	80	2007	44	2008	51	2	1	0	0	0	0	0		0		0	1	0	0	0	0	0	0	0	0	1	0	0	0	0	0	0	0	0	0	0	2	Bronchial-CA,	2
236	1	0	1	70-80	24.3375	1	2	1	0	155	95	2005	42	2008	52	1	1	0	0	0	0	0		0		0	0	0	0	0	0	0	0	0	0	0	0	0	0	0	0	0	0	0	0	0	0	0	0
237	1	0	1	50-60	22.8374	1	3	4	1	150	95	2008	66	2008	66	3	1	0	0	0	0	0		0		1	0	0	0	0	0	0	0	0	0	0	1	0	0	0	0	0	1	1	0	10	0	0	0
238	1	0	1	70-80	29.0533	2	3	4	1	150	100	2004	48	2008	56	1	4	1	0	0	0	0		0		1	0	0	0	0	0	0	0	0	0	0	0	0	0	0	0	0	0	0	0	0	0	0	0
239	1	0	1	60-70	28.4011	2	2	4	0	120	80	2007	49	2008	49	1	4	0	0	0	0	0		0		0	0	0	0	0	0	0	0	0	0	0	0	0	0	0	0	0	1	1	0		0	0	0
240	1	0	1	60-70	24.2215	1	2	4	1	110	60	2004	44	2008	46	1	1	0	0	0	0	0		0		1	1	1	1	1	1	1	1	1	1	1	1	1	1	1	1	1	1	1	0	50	0	0	0
241	2	0	1	60-70	23.0518	1	3	4	1	120	60	2005	45	2008	48	1	1	0	0	0	0	0		0		1	0	0	0	0	0	0	0	0	0	0	0	0	0	0	0	0	1	1	0	25	1	Mamma-CA	0
242	1	0	1	70-80	21.3039	1	3			125	75	2008	56	2008	56	1	3	0	0	0	0	0		0		0	1	0	1	1	0	0	0	0	0	2	1	0	0	0	0	0	1	0	6		0	0	0
243	2	0	1	70-80	22.8624	1	2	1	1	140	80	2007	44	2008	53	1	4	0	0	0	0	0		0		0	0	0	0	0	0	0	0	0	0	0	0	0	0	1	0	0	1	0		10	0	0	0
244	1	0	1	70-80	34.6021	3	5	3	1	170	70	2009	80	2009	80	2	1	0	0	0	0	0		0		1	0	0	0	0	0	0	0	2	1	0	1	0	0	0	0	0	1	0		70	0	-	0
245	1	0	1	70-80	28.4055	2	3	4	1	120	65	2005	30	2009	59	1	4	0	0	0	0	0		0		1	1	1	1	1	0	0	0	0	0	0	0	0	0	1	0	0	0	0	0		0	-	0
246	2	0	1	70-80	21.3382	1	3	3	1	150	90	2006	40	2009	80	1	2	0	1	0	0	0		0		1	0	0	0	0	0	0	0	0	0	0	1	0	0	0	5	1	1	1	0	60	1	HarnblasenCA pT1aG2 2008	0
247	1	0	1	60-70	27.0842	2	3	4	1	140	90	2009	53	2010	61	1	4	0	0	0	0	0		0		1	1	1	1	1	0	0	0	0	0	2	0	0	0	1	0	0	1	0			1	LarynxCA 1989, MundbodenCA 1993	0
248	1	0	1	70-80	27.2817	2	3	1	0	200	110	2009	62	2009	62	1	3	0	0	0	0	0		0		0	0	0	0	0	0	0	0	0	0	0	0	0	0	0	0	0	1	0		30	0	-
249	1	0	1	60-70	29.0698	2	3	4	1	125	70	2010	69	2010	69	1	5	0	0	0	0	0		0		0	1	0	1	0	0	0	0	0	0	0	0	0	0	1	1	1	1	0	35	15	2	Adeno-Prostatacinom	0
250	1	0	1	60-70	17.9931	0	3	1	1	130	75	2005	40	2010	53	1	1	0	0	0	0	0		0		1	1	0	0	0	0	0	0	3	1	0	1	0	0	0	0	0	1	0	1	50	0	-	0
251	1	0	1	50-60	29.4118	2	3	1	1	100	60	2007	47	2008	50	1	4	0	0	0	0	0		0		1	1	0	1	1	0	0	0	0	0	0	0	0	0	1	0	0	1	0	5	30	0	-	0
252	1	0	1	60-70	30.4218	3	3	1	1	100	50	2003	31	2010	52	1	3	0	0	0	0	0		0		1	0	0	0	0	1	1	1	0	0	2	0	0	0	0	0	0	0	0			0	-	0
253	1	0	1	60-70	26.5285	2	3	4	0	130	70	2009	47	2010	48	1	1	0	0	0	0	0		0		1	1	0	1	0	0	0	0	0	0	0	0	3	1	0	2	1	1	0	24	15	1	NCC re pT1aG2R0L0V0 mit lap. Teilnephrek-tomie (12/09), klarzelliges NierenCA li mit Z.n. lap. Nierenteil-resektion (11/09)	0
254	1	0	1	60-70	27.0842	2	3	4	1	140	90		54	2010	61	1	4	0	0	0	0	0		0		1	1	1	1	1	0	0	0	0	0	2	0	0	0	1	0	0	1	0			1	Larynxkarzinom mit Laryngektomie und Neckdissektion '89, Mundbodenkarzinom '93	0
255	2	0	1	60-70	22.9066	1	3	1	1	130	80	2010	62	2010	62	1	1	0	0	0	0	0		0		1	0	0	0	0	0	0	0	0	0	0	0	0	0	0	0	0	1	1	0		0	0	0
256	1	0	1	50-60	26.2346	2	2	1	1	140	80	2005	42	2010	51	1	1	0	1	0	0	0	1	0	Bruder, Mutter, Bruder	1	0	0	0	0	0	0	0	0	0	0	0	0	0	0	3	1	0	0	0	0	0	0	0
257	1	0	1	80-90	24.4857	1	3	4	0	135	75	2010	62	2010	62	1	4	0	0	0	0	0		0		1	1	0	0	0	1	1	0	1	1	0	0	0	0	0	2	1	0	0	0	0	1	Prostata	0
258	1	0	1	50-60	24.6914	1	3	1	1	120	80	2006	42	2010	55	1	1	0	0	0	0	0		0		1	1	0	0	1	0	0	0	0	0	0	1	1	1	1	0	0	1	1	0	20	1	Colon	0
259	1	0	1	60-70	33.795	3	3	1	1	130	80	2010	57	2010	57	1	3	0	0	0	0	0		0		1		0	0	0	1	1	0	0	0	0	0	0	0	0	0	0	0	0	0	0	1	Prostata	1
260	1	0	1	70-80	25.3815	2	3	2	1	115	75	2010	63	2010	63	1	1	0	0	0	0	0		0		0	1	1	0	0	2	1	1	0	0	0	0	1	1	0	3	1	0	0	0	0	0	0	0
261	1	0	1	50-60	25.4991	2	3	2	1			1990		2010	56	1	4	0	0	0	0	0		0		0	0	0	0	0	0	0	0	0	0	0	0	1	1	0	0	0	0	0	0	0	0	0	0
262	2	0	1	80-90	27.1416	2	3	1	1	160	90	2008	41	2010	65	1	2	0	0	0	0	0		0		1	0	0	0	0	0	0	0	0	0	0	1	0	0	0	0	0	0	0	0	0	0	0	0
263	1	0	1	60-70	29.3848	2	2	1	1	140	90	2010	57	2010	57	1	5	0	0	0	0	0		0		0	1	0	1	0	0	0	0	0	0	0	0	0	0	0	0	0	1	0	15		0	0	0
264	1	0	1	60-70	26.5888	2	2	4	1	110	60	2007	45	2011	47	1	2	0	0	0	0	0		0		1	1	1	1	1	0	0	0	0	0	0	0	1	1	0	0	0	0	0	0	0	0	0	0
265	1	0	1	70-80	34.9388	3	3	4	1	130	60	2010	52	2010	52	1	5	0	0	0	1	0		0		1	1	1	0	1	0	0	0	0	0	0	0	0	0	0	0	0	0	0	0	0	0	0	0
266	1	0	1	40-50	24.5089	1	3	4	0	160	60	2006		2011	60	3	1	0	1	0	0	1		0			0	0	0	0	0	0	0	0	0	0	0	0	0	0	3	1					0	0	0
267	1	0	1	80-90	29.7339	2	3	1	1	130	74	2000	33	2011	78	3	4	0	1	0	1	0		0		1	0	0	0	0	0	0	0	0	0	0	0	0	0	0	0	0	1	0	50		0	0	0
268	1	0	1	70-80	28.9461	2	3	3	1	130	67	2009	80	2009	80	1	1	0	1	0	0	0		0		1	1	0	1	0	0	0	0	0	0	1	0	0	0	1	3	1	1	0	13	30	0	0	0
269	2	0	1	80-90	26.4381	2	3	2	0	160	90	2011	75	2011		2	1	0	1	0	0	0		0		1	1	0	0	1	0	0	0	0	0	0	0	0	0	0	1	1	0	0	0	0	0	0	0
270	1	0	1	70-80	22.0567	1	3	2	1	130	90	2011		2011		2	1	0	0	0	0	0		1		1	0	0	0	0	0	0	1	3	1	0	0	1	1	0	3	1					0	0	0
271	1	0	1	70-80	21.5328	1	2	1	1	124	70	2008	33	2012	50	1	1	0	0	0	0	0				1	0	0	0	0	0	0	0	0	0	0	0	0	0	1	3	1	0	0	0	0	0	0	0
272	2	0	1	60-70	25.2595	2	3	4	0	110	60	2006	84	2011		1	4	1	0	0	0	0				1	1	0	1	1	0	0	0	0	0	0	0	1	1	1	0	0	1	0	11	50	0	0	0
273	1	0	1	60-70	37.037	4	3	1	1	145	80	2009	42	2012	60	1	2	0	0	0	0	0				1	1	1	0	1	0	0	0	2	1	0	0	0	0	0	2	1	1	0	10	40	0	0	0
274	2	0	1	70-80	33.3205	3	3	1	1	100	70	2009	41	2011	51	1	4	1	0	0	0	0				1	0	0	0	0	0	0	0	0	0	0	1	1	1	1	0	0	0	0	0	0	0	0	0
275	1	0	1	50-60	20.2865	1	3	4	1	100	60	2010	45	2011	45	1	1	0	0	0	0	0				0	1	0	1	0	0	0	0	0	0	0	0	0	0	0	0	0	1	1	0		0	0	0
276	1	0	1	70-80	30.2992	3	3	4	1	140	80	2010	42	2011	42	1	4	0	0	0	0	0				1	1	0	1	1	0	0	0	0	0	0	0	0	0	1	2	1	1	0	15		1	Prostata	0
277	1	0	1	60-70	28.3554	2	3	2	1	150	90	2011	40	2011	40	1	4	0	0	0	0	0				1	0	0	0	0	0	0	0	0	0	0	0	0	0	0	3	1	0	0	0	0	0	0	0
278	1	0	1	60-70	26.8745	2	4	2	1	110	70	2009	50	2011	60	1	4	0	0	0	0	1				0	0	0	0	0	0	0	0	0	0	1	1	0	0	1	0	0	1	1	0	40	0	0	0
279	1	0	1	60-70	22.4913	1	4	1	1	120	80	2011	48	2011	48	1	4	1	0	0	0	0		0		1	0	0	0	0	0	0	0	0	0	2	0	0	0	0	5	1	1	1		20	0	-	0
280	1	0	1	60-70	23.7654	1	3	4	1	105	75	2005	36	2011	50	1	1	0	0	0	0	1		0		1	0	0	0	0	1	1	0	0	0	0	0	0	0	1	0	0	0	0			0	-	0
281	1	0	1	60-70	27.7769	2	3	1	1	135	85	2011	80	2011	80	1	4	0	0	0	0	0		0		1	1	0	0	1	2	1	0	1	1	0	0	2	1	1	0	0	0	0			0	-	0
282	1	0	1	60-70	21.6049	1	3	4	0	110	70	2011	52	2011	52	1	4	0	0	0	0	0		0		1	1	0	0	1	0	0	0	0	0	2	1	0	0	0	0	0	1	1	0	70	1	aktuell: UrothelCA der HB, Z.n. PenisCA (1990)	1
283	1	0	1	70-80	24.811	1	1	2	1	130	70	2011	47	2011	49	1	4	0	0	0	0	0		0		0	0	0	0	0	0	0	0	0	0	0	0	0	0	0	0	0	1	0	14	15	0	-	0
284	2	0	1	70-80	37.2536	4	3	1	1	125	80		44	2007	59	1	2	1	0	0	0	0		0		1	0	0	0	0	0	0	0	0	0	0	1	2	1	1	4	1	1	0	0.5	5	0	-	0
285	1	0	1	60-70	30.6689	3	3	1	1	120	80	2011	64	2011	64	1	1	0	0	0	0	0		0		1	1	0	0	0	0	0	0	0	0	0	1	0	0	1	0	0	1	0	7	40	0	-	0
286	1	0	1	70-80	28.7356	2	3	1	0	150	80	2011	40	2011	50	1	4	0	0	0	0	0		0		1	1	0	1	0	0	0	0	0	0	0	0	0	0	1	0	0	0	0			0	-	0
287	2	0	1	40-50	29.0548	2	2	2	1	130	90	2005		2011	75	1	4	0	0	0	0	0		0		1	0	0	0	0	0	0	0	0	0	0	0	0	0		6	1	0	0			1	papilläres NCC links pT1aG2pN0R0 mit Nephrektomie (7/06)	0
288	1	0	1	60-70	31.0137	3	3	4	1	120	85	2005	46	2011	52	1	4	1	1	0	0	1		0		1	1	1	1	1	0	0	0	3	1	1	0	0	0	1	1	1	1	0	23	60	0	-	0
289	1	0	1	70-80	36.0648	3	3	4	1	110	80		47	2011	71	1	4	0	1	0	0	0		0		1	1	0	1	0	0	0	0	3	1	2	1	0	0	1	3	1	1	0	5		0	-	0
290	1	0	1	90-100	28.0102	2	3	4	1	129	54		50	2011	50	3	4	0	0	0	0	0		0		1	1	1	0	0	1	1	0	2	1	0	0	0	0	0	3	1	1	0	40		0	-	0
291	1	0	1	60-70	21.3578	1	3	1	1	140	80	2011	58	2011	58	3	1	0	0	0	0	0		0		0	0	0	0	0	0	0	0	0	0	0	0	0	0	0	0	0	1	1	0		0	-	0
292	2	0	1	60-70	22.4813	1	3	1	1	110	60	2003	36	2011	54	1	4	0	0	0	0	0		0		1	0	0	0	0	0	0	0	0	0	0	0	0	0	0	0	0	0	0			0	-	0
293	1	0	1	60-70	20.5151	1	2	4	1	130	75	2001	45	2007	90	1	2	1	0	0	0	0		0		1	1	0	0	0	0	0	0	0	0	0	0	0	0	0	0	0	1	1	0		0	-	0
294	1	0	1	60-70	32.1799	3	3	1	1	135	90	2008	37	2012	44	1	4	0	0	0	0	0		0		1	1	0	0	0	0	0	0	2	1	2	1	0	0	0	0	0	1	0		45	0	-	0
295	1	0	1	60-70	18.937	0	3	1	1	105	70	2009	39	2011	44	1	4	0	0	0	0	0		0		1	0	0	0	0	0	0	0	0	0	0	0	0	0	0	0	0	1	1	0		1	Oropharynx-PlattenepithelCA re cT2-3 cN2c M0 G3 10/09	1
296	1	0	1	60-70	30.0266	3	4	4	1	93	51	2004	110	2004	110	3	1	1	0	0	0	0		0		1	0	0	0	0	1	1	1	0	0	0	0	0	0	1	0	0	1	0			0	-	0
297	1	0	1	60-70	25.0593	2	3			120	80	2006	63	2006	66	3	5	0	0	0	0	1		0		1	1	1	0	1	0	0	0	0	0	0	1	0	0	0	0	0	1	0	11		0	0	0
298	2	0	1	60-70	23.1206	1	2	1	1	140	90	2004	37	2007	47	3	1	0	0	0	0	0	0	0		1	0	0	0	0	0	0	0	0	0	0	0	0	0	0	0	0	0	0			0	-	0
299	1	0	1	50-60	24.9896	1	3	2	1	125	70	2005	47	2005	47	1	6	0	0	0	0	0		0		0	0	0	0	0	0	0	0	0	0	0	0	0	0	0	0	0	1	1			0	-	0
300	1	0	1	60-70	21.847	1	3	1	1	140	80	2004	49	2006	53	1	1	1	0	0	0	0		0		1	1	0	1	1	0	0	0	2	1	0	1	1	1	0	2	1	1	1	0	10	1	Adeno-Ca Lunge	0
[truncated: 66 more columns]
